# Supplementary material for: Native flowering plants and their pollinators for use in urban landscape: the Turkmen Mountain case
Source: PeerJ. 2026 May 4;14:e21143. doi: 10.7717/peerj.21143 (PMC13151929; doi:10.7717/peerj.21143)
Supplement: Supplemental Information 1 [file peerj-14-21143-s001.xlsx]

## Sheet: son
Familia	Plants	Pollinators	rock garden	flower bed	road side	ground cover	border plant
Apiaceae	Biforia radians	Merodon spp.			x
Apiaceae	Biforia radians	Oedemera spp.			x
Apiaceae	Conium maculatum	Amystrops spp.			x
Apiaceae	Conium maculatum	Calliphoridae			x
Apiaceae	Conium maculatum	Eupeodes corollae			x
Apiaceae	Conium maculatum	Megachile rotundata			x
Asteraceae	Achillea millefolium	Anastrangalia laetifica	x	x	x		x
Asteraceae	Achillea millefolium	Coccinella septempunctata	x	x	x		x
Asteraceae	Achillea millefolium	Musca domestica	x	x	x		x
Asteraceae	Achillea wilhelmsii	Melitaea trivia	x	x	x		x
Asteraceae	Anthemis cretica	Harrisina metallica	x	x	x	x
Asteraceae	Anthemis cretica	Hydrophoria linogrisea	x	x	x	x
Asteraceae	Anthemis cretica	Phyllopertha horticola	x	x	x	x
Boraginaceae	Anchusa azurea var. Azurea	Bombylius major	x	x	x
Boraginaceae	Anchusa azurea var. Azurea	Pieris brassicae	x	x	x
Boraginaceae	Anchusa azurea var. Azurea	Zygaena purpuralis	x	x	x
Boraginaceae	Cynoglossum creticum	Megachile rotundata	x		x
Boraginaceae	Echium italicum	Oxythyrea cinctella	x	x	x
Brassicaceae	Alyssum sibiricum	-	x	x		x
Caryophyllaceae	Petrorhagia cretica	Bombyliidae	x	x	x
Convolvulaceae	Convolvulus cantabrica	Amystrops spp.	x	x	x
Convolvulaceae	Convolvulus cantabrica	Colpa sexmaculata	x	x	x
Convolvulaceae	Convolvulus cantabrica	Eupeodes corollae	x	x	x
Convolvulaceae	Convolvulus cantabrica	Malachius bipustulatus	x	x	x
Convolvulaceae	Convolvulus cantabrica	Megachile rotundata	x	x	x
Convolvulaceae	Convolvulus cantabrica	Oedemera spp.	x	x	x
Convolvulaceae	Convolvulus cantabrica	Oxythyrea funesta	x	x	x
Convolvulaceae	Convolvulus cantabrica	Psilothrix sp.	x	x	x
Convolvulaceae	Convolvulus compactus	Dasytes plumbeus	x			x
Convolvulaceae	Convolvulus lineatus	Apion spp.	x			x
Convolvulaceae	Convolvulus lineatus	Dasytes plumbeus	x			x
Fabaceae	Anthyllis vulneraria	Apis mellifera	x		x	x
Fabaceae	Anthyllis vulneraria	Megachile rotundata	x		x	x
Fabaceae	Astragalus vulnerariae	-	x		x	x	x
Fabaceae	Dorycnium pentaphyllum	Apis mellifera		x	x		x
Fabaceae	Dorycnium pentaphyllum	Alcis repandata		x	x		x
Fabaceae	Dorycnium pentaphyllum	Amata phegea		x	x		x
Fabaceae	Genista sessilifolia	Apis mellifera	x		x		x
Fabaceae	Melilotus officinalis	Megachile rotundata		x	x	x
Fabaceae	Ononis spinosa	-	x		x
Fabaceae	Vicia cracca	Alcis repandata			x		x
Fabaceae	Vicia cracca	Arhopala amantes			x		x
Fabaceae	Vicia cracca	Hemipepsis capensis			x		x
Fabaceae	Vicia cracca	Megachile rotundata			x		x
Lamiaceae	Salvia aethiopis	Megachile rotundata	x	x	x		x
Lamiaceae	Salvia sclarea	-		x	x		x
Lamiaceae	Stachys annua	Apis mellifera	x	x	x		x
Lamiaceae	Thymus leucostomus	Hemipepsis capensis	x			x
Lamiaceae	Thymus leucostomus	Megachile rotundata	x			x
Lamiaceae	Thymus leucostomus	Scolia hirta	x			x
Liliaceae	Ornithogalum comosum	Megachile rotundata	x	x
Linaceae	Linum bienne	Bombyliidae	x	x	x		x
Linaceae	Linum bienne	Megachile rotundata	x	x	x		x
Onagraceae	Epilobium angustifolium	Bombus spp.		x	x
Onagraceae	Epilobium angustifolium	Oxythyrea cinctella		x	x
Papaveraceae	Fumaria officinalis	-	x	x	x		x
Papaveraceae	Glaucium corniculatum	Amystrops spp.	x	x			x
Papaveraceae	Glaucium corniculatum	Hemipepsis capensis	x	x			x
Papaveraceae	Glaucium corniculatum	Oxythyrea funesta	x	x			x
Papaveraceae	Glaucium corniculatum	Tropinota spp.	x	x			x
Papaveraceae	Hypecoum procumbens	Megachile rotundata	x			x
Ranunculaceae	Consolida orientalis	-	x	x	x		x
Resedaceae	Reseda lutea	Apis mellifera	x	x	x		x
Resedaceae	Reseda luteola	Apis mellifera	x	x	x		x
Rosaceae	Filipendula vulgaris	Anastrangalia laetifica	x	x	x		x
Rosaceae	Filipendula vulgaris	Apion spp.	x	x	x		x
Rubiaceae	Galium verum	-	x	x	x		x
